# Supplementary material for: Neurofibromin 1 mediates sleep depth in Drosophila
Source: PLoS Genet. 2023 Dec 13;19(12):e1011049. doi: 10.1371/journal.pgen.1011049 (PMC10763969; doi:10.1371/journal.pgen.1011049)
Supplement: S1 Data — (XLSX) [file pgen.1011049.s015.xlsx]

## Sheet: Fig 1A
Genotype	Day	Night
+	345	425
+	385	400
+	325	315
+	350	420
+	575	340
+	360	465
+	410	490
+	385	435
+	310	485
+	380	255
+	355	375
+	340	335
+	450	395
+	415	445
+	365	315
+	310	450
+	500	520
+	280	415
+	500	390
+	460	380
+	325	450
+	335	475
+	720	720
+	400	270
+	395	585
+	380	420
+	265	435
+	350	110
+	310	400
+	305	395
+	365	520
+	345	460
NF1P1>+	510	545
NF1P1>+	505	510
NF1P1>+	495	460
NF1P1>+	265	260
NF1P1>+	390	435
NF1P1>+	350	375
NF1P1>+	420	390
NF1P1>+	410	425
NF1P1>+	385	535
NF1P1>+	395	240
NF1P1>+	435	375
NF1P1>+	460	235
NF1P1>+	280	345
NF1P1>+	520	515
NF1P1>+	350	485
NF1P1>+	310	505
NF1P1>+	445	500
NF1P1>+	345	550
NF1P1>+	295	580
NF1P1>+	400	395
NF1P1>+	375	545
NF1P1>+	315	380
NF1P1>+	505	500
NF1P1>+	445	455
NF1P1>+	330	420
NF1P1>+	570	490
NF1P1	130	300
NF1P1	180	235
NF1P1	105	175
NF1P1	225	235
NF1P1	200	310
NF1P1	155	245
NF1P1	275	360
NF1P1	180	125
NF1P1	200	305
NF1P1	160	460
NF1P1	60	205
NF1P1	270	470
NF1P1	205	320
NF1P1	170	360
NF1P1	135	120
NF1P1	165	365
NF1P1	70	215
NF1P1	120	235
NF1P1	110	350
NF1P1	360	450
NF1P1	135	430
NF1P1	305	290
NF1P1	75	255
NF1P1	120	390
NF1P1	70	195
NF1P1	165	330
NF1P1	175	310
NF1P1	130	265
NF1P1	295	360
NF1P1	85	350
NF1P1	60	125
NF1P1	135	350

## Sheet: Fig 1B
Genotype	Day	Night
+	15	10
+	20	16
+	26	15
+	23	26
+	18	11
+	24	19
+	22	5
+	27	12
+	22	12
+	18	20
+	27	10
+	20	13
+	18	16
+	16	13
+	22	14
+	23	7
+	21	10
+	27	8
+	24	14
+	18	12
+	24	20
+	28	9
+	19	11
+	21	11
+	21	15
+	25	10
+	22	9
+	23	22
+	22	15
+	25	7
+	25	15
NF1P1>+	13	11
NF1P1>+	21	9
NF1P1>+	18	9
NF1P1>+	19	11
NF1P1>+	25	9
NF1P1>+	31	17
NF1P1>+	33	13
NF1P1>+	18	18
NF1P1>+	19	7
NF1P1>+	22	11
NF1P1>+	14	9
NF1P1>+	9	5
NF1P1>+	22	11
NF1P1>+	7	7
NF1P1>+	17	17
NF1P1>+	18	7
NF1P1>+	19	13
NF1P1>+	20	7
NF1P1>+	21	7
NF1P1>+	21	16
NF1P1>+	17	7
NF1P1>+	20	13
NF1P1>+	22	7
NF1P1>+	20	8
NF1P1>+	22	18
NF1P1>+	9	10
NF1P1	19	19
NF1P1	23	27
NF1P1	15	22
NF1P1	23	28
NF1P1	23	26
NF1P1	20	27
NF1P1	28	30
NF1P1	22	12
NF1P1	23	18
NF1P1	23	14
NF1P1	9	23
NF1P1	27	24
NF1P1	22	22
NF1P1	21	25
NF1P1	22	15
NF1P1	22	20
NF1P1	9	23
NF1P1	16	27
NF1P1	16	26
NF1P1	18	20
NF1P1	22	18
NF1P1	22	27
NF1P1	12	24
NF1P1	19	29
NF1P1	9	20
NF1P1	19	25
NF1P1	21	26
NF1P1	15	18
NF1P1	25	23
NF1P1	14	15
NF1P1	9	16
NF1P1	13	28

## Sheet: Fig 1C
Genotype	Day	Night
+	23	42.5
+	19.25	25
+	12.5	21
+	15.2174	16.1538
+	31.9444	30.9091
+	15	24.4737
+	18.6364	98
+	14.2593	36.25
+	14.0909	40.4167
+	21.1111	12.75
+	13.1481	37.5
+	17	25.7692
+	25	24.6875
+	25.9375	34.2308
+	16.5909	22.5
+	13.4783	64.2857
+	23.8095	52
+	10.3704	51.875
+	20.8333	27.8571
+	25.5556	31.6667
+	13.5417	22.5
+	11.9643	52.7778
+	21.0526	24.5454
+	18.8095	53.1818
+	18.0952	28
+	10.6	43.5
+	15.9091	12.2222
+	13.4783	18.1818
+	13.8636	26.3333
+	14.6	74.2857
+	13.8	30.6667
NF1P1>+	39.2308	49.5455
NF1P1>+	24.0476	56.6667
NF1P1>+	27.5	51.1111
NF1P1>+	13.9474	23.6364
NF1P1>+	15.6	48.3333
NF1P1>+	11.2903	22.0588
NF1P1>+	12.7273	30
NF1P1>+	22.7778	23.6111
NF1P1>+	20.2632	76.4286
NF1P1>+	17.9546	21.8182
NF1P1>+	31.0714	41.6667
NF1P1>+	51.1111	47
NF1P1>+	12.7273	31.3636
NF1P1>+	74.2857	73.5714
NF1P1>+	20.5882	28.5294
NF1P1>+	17.2222	72.1429
NF1P1>+	23.4211	38.4615
NF1P1>+	17.25	78.5714
NF1P1>+	14.0476	82.8571
NF1P1>+	19.0476	24.6875
NF1P1>+	22.0588	77.8571
NF1P1>+	15.75	29.2308
NF1P1>+	22.9546	71.4286
NF1P1>+	22.25	56.875
NF1P1>+	15	23.3333
NF1P1>+	63.3333	49
NF1P1	6.84211	15.7895
NF1P1	7.82609	8.7037
NF1P1	7	7.95455
NF1P1	9.78261	8.39286
NF1P1	8.69565	11.9231
NF1P1	7.75	9.07407
NF1P1	9.82143	12
NF1P1	8.18182	10.4167
NF1P1	8.69565	16.9444
NF1P1	6.95652	32.8571
NF1P1	6.66667	8.91304
NF1P1	10	19.5833
NF1P1	9.31818	14.5455
NF1P1	8.09524	14.4
NF1P1	6.13636	8
NF1P1	7.5	18.25
NF1P1	7.77778	9.34783
NF1P1	7.5	8.7037
NF1P1	6.875	13.4615
NF1P1	20	22.5
NF1P1	6.13636	23.8889
NF1P1	13.8636	10.7407
NF1P1	6.25	10.625
NF1P1	6.31579	13.4483
NF1P1	7.77778	9.75
NF1P1	8.68421	13.2
NF1P1	8.33333	11.9231
NF1P1	8.66667	14.7222
NF1P1	11.8	15.6522
NF1P1	6.07143	23.3333
NF1P1	6.66667	7.8125
NF1P1	10.3846	12.5

## Sheet: Fig 1D
Genotype	Day	Night
nsyb>+	385	520
nsyb>+	420	610
nsyb>+	500	670
nsyb>+	490	645
nsyb>+	380	605
nsyb>+	360	620
nsyb>+	425	660
nsyb>+	465	390
nsyb>+	415	525
nsyb>+	405	500
nsyb>+	330	550
nsyb>+	305	495
nsyb>+	265	520
nsyb>+	300	435
nsyb>+	420	650
nsyb>+	390	490
nsyb>+	325	430
nsyb>+	445	480
nsyb>+	440	455
nsyb>+	415	525
nsyb>+	480	520
nsyb>+	440	505
nsyb>+	310	660
nsyb>+	490	495
nsyb>+	320	545
nsyb>+	370	395
nsyb>+	400	530
nsyb>+	450	530
nsyb>+	345	510
nsyb>+	445	425
nsyb>+	170	585
nsyb>+	355	400
nsyb>+	250	445
nsyb>+	320	535
nsyb>+	345	600
nsyb>+	245	580
nsyb>+	285	525
nsyb>+	380	565
nsyb>+	330	385
nsyb>+	310	395
nsyb>+	420	470
nsyb>+	385	465
nsyb>+	270	170
nsyb>+	430	510
nsyb>+	395	515
nsyb>+	405	550
nsyb>+	350	465
nsyb>+	405	525
nsyb>+	405	435
nsyb>+	360	410
nsyb>+	450	530
nsyb>+	325	325
nsyb>+	395	545
nsyb>+	320	560
nsyb>+	300	465
NF1RNAi>+	390	385
NF1RNAi>+	325	560
NF1RNAi>+	505	355
NF1RNAi>+	485	535
NF1RNAi>+	505	595
NF1RNAi>+	315	370
NF1RNAi>+	525	540
NF1RNAi>+	365	530
NF1RNAi>+	425	515
NF1RNAi>+	360	560
NF1RNAi>+	315	510
NF1RNAi>+	365	600
NF1RNAi>+	440	500
NF1RNAi>+	425	495
NF1RNAi>+	445	530
NF1RNAi>+	265	495
NF1RNAi>+	395	560
NF1RNAi>+	465	535
NF1RNAi>+	190	460
NF1RNAi>+	395	510
NF1RNAi>+	325	510
NF1RNAi>+	265	525
NF1RNAi>+	290	620
NF1RNAi>+	390	290
NF1RNAi>+	430	455
NF1RNAi>+	235	565
NF1RNAi>+	475	615
NF1RNAi>+	300	545
NF1RNAi>+	390	550
NF1RNAi>+	425	590
NF1RNAi>+	400	280
NF1RNAi>+	465	470
NF1RNAi>+	405	510
NF1RNAi>+	460	495
NF1RNAi>+	525	505
NF1RNAi>+	305	635
NF1RNAi>+	300	595
NF1RNAi>+	535	580
NF1RNAi>+	365	415
NF1RNAi>+	440	370
NF1RNAi>+	460	275
NF1RNAi>+	430	570
NF1RNAi>+	420	630
NF1RNAi>+	310	465
NF1RNAi>+	420	545
NF1RNAi>+	205	495
NF1RNAi>+	405	540
NF1RNAi>+	330	465
NF1RNAi>+	190	575
NF1RNAi>+	380	340
NF1RNAi>+	235	565
NF1RNAi>+	230	160
NF1RNAi>+	280	475
NF1RNAi>+	435	505
NF1RNAi>+	295	480
nsyb>NF1RNAi	225	610
nsyb>NF1RNAi	110	405
nsyb>NF1RNAi	275	645
nsyb>NF1RNAi	195	405
nsyb>NF1RNAi	165	185
nsyb>NF1RNAi	350	345
nsyb>NF1RNAi	165	500
nsyb>NF1RNAi	295	560
nsyb>NF1RNAi	375	560
nsyb>NF1RNAi	450	640
nsyb>NF1RNAi	210	560
nsyb>NF1RNAi	335	580
nsyb>NF1RNAi	195	520
nsyb>NF1RNAi	110	270
nsyb>NF1RNAi	250	565
nsyb>NF1RNAi	185	305
nsyb>NF1RNAi	335	210
nsyb>NF1RNAi	190	210
nsyb>NF1RNAi	300	250
nsyb>NF1RNAi	140	380
nsyb>NF1RNAi	210	620
nsyb>NF1RNAi	315	575
nsyb>NF1RNAi	315	340
nsyb>NF1RNAi	165	420
nsyb>NF1RNAi	220	650
nsyb>NF1RNAi	315	395
nsyb>NF1RNAi	170	375
nsyb>NF1RNAi	185	215
nsyb>NF1RNAi	210	395
nsyb>NF1RNAi	65	255
nsyb>NF1RNAi	245	325
nsyb>NF1RNAi	250	250
nsyb>NF1RNAi	300	490
nsyb>NF1RNAi	155	360
nsyb>NF1RNAi	200	475
nsyb>NF1RNAi	220	265
nsyb>NF1RNAi	225	600
nsyb>NF1RNAi	385	610
nsyb>NF1RNAi	285	285
nsyb>NF1RNAi	210	560
nsyb>NF1RNAi	50	540
nsyb>NF1RNAi	330	570
nsyb>NF1RNAi	220	260
nsyb>NF1RNAi	120	545
nsyb>NF1RNAi	140	410
nsyb>NF1RNAi	120	195
nsyb>NF1RNAi	215	155
nsyb>NF1RNAi	145	230
nsyb>NF1RNAi	110	620
nsyb>NF1RNAi	175	380

## Sheet: Fig 1E
Genotype	Day	Night
nsyb>+	15	10
nsyb>+	26	14
nsyb>+	19	8
nsyb>+	18	7
nsyb>+	23	9
nsyb>+	21	6
nsyb>+	21	4
nsyb>+	24	8
nsyb>+	19	5
nsyb>+	14	17
nsyb>+	27	12
nsyb>+	26	3
nsyb>+	13	13
nsyb>+	24	12
nsyb>+	19	7
nsyb>+	21	19
nsyb>+	22	16
nsyb>+	30	10
nsyb>+	26	8
nsyb>+	15	6
nsyb>+	25	7
nsyb>+	17	18
nsyb>+	24	5
nsyb>+	16	17
nsyb>+	29	7
nsyb>+	22	6
nsyb>+	19	12
nsyb>+	25	16
nsyb>+	20	9
nsyb>+	21	10
nsyb>+	24	16
nsyb>+	24	9
nsyb>+	22	23
nsyb>+	21	16
nsyb>+	31	11
nsyb>+	26	17
nsyb>+	22	9
nsyb>+	23	11
nsyb>+	27	10
nsyb>+	20	19
nsyb>+	21	19
nsyb>+	24	18
nsyb>+	24	17
nsyb>+	26	17
nsyb>+	25	16
nsyb>+	26	19
nsyb>+	23	17
nsyb>+	17	9
nsyb>+	30	24
nsyb>+	21	9
nsyb>+	23	15
nsyb>+	22	13
nsyb>+	22	16
nsyb>+	23	11
nsyb>+	33	15
NF1RNAi>+	20	11
NF1RNAi>+	31	12
NF1RNAi>+	16	22
NF1RNAi>+	23	12
NF1RNAi>+	28	5
NF1RNAi>+	33	19
NF1RNAi>+	17	6
NF1RNAi>+	19	16
NF1RNAi>+	25	11
NF1RNAi>+	19	8
NF1RNAi>+	24	14
NF1RNAi>+	23	10
NF1RNAi>+	17	14
NF1RNAi>+	18	13
NF1RNAi>+	15	13
NF1RNAi>+	21	21
NF1RNAi>+	25	13
NF1RNAi>+	22	23
NF1RNAi>+	26	26
NF1RNAi>+	23	12
NF1RNAi>+	17	23
NF1RNAi>+	20	14
NF1RNAi>+	30	12
NF1RNAi>+	19	8
NF1RNAi>+	23	6
NF1RNAi>+	26	17
NF1RNAi>+	21	6
NF1RNAi>+	25	21
NF1RNAi>+	24	12
NF1RNAi>+	27	10
NF1RNAi>+	21	10
NF1RNAi>+	10	10
NF1RNAi>+	26	18
NF1RNAi>+	18	11
NF1RNAi>+	17	15
NF1RNAi>+	24	13
NF1RNAi>+	18	8
NF1RNAi>+	18	14
NF1RNAi>+	26	9
NF1RNAi>+	16	18
NF1RNAi>+	16	22
NF1RNAi>+	19	9
NF1RNAi>+	21	10
NF1RNAi>+	25	10
NF1RNAi>+	31	11
NF1RNAi>+	23	10
NF1RNAi>+	21	7
NF1RNAi>+	22	10
NF1RNAi>+	21	10
NF1RNAi>+	18	23
NF1RNAi>+	22	21
NF1RNAi>+	26	19
NF1RNAi>+	20	15
NF1RNAi>+	10	14
NF1RNAi>+	31	12
nsyb>NF1RNAi	20	12
nsyb>NF1RNAi	15	14
nsyb>NF1RNAi	22	8
nsyb>NF1RNAi	21	27
nsyb>NF1RNAi	16	20
nsyb>NF1RNAi	34	23
nsyb>NF1RNAi	19	11
nsyb>NF1RNAi	19	12
nsyb>NF1RNAi	34	9
nsyb>NF1RNAi	32	11
nsyb>NF1RNAi	21	14
nsyb>NF1RNAi	20	18
nsyb>NF1RNAi	22	16
nsyb>NF1RNAi	15	18
nsyb>NF1RNAi	15	13
nsyb>NF1RNAi	16	23
nsyb>NF1RNAi	16	22
nsyb>NF1RNAi	25	14
nsyb>NF1RNAi	18	25
nsyb>NF1RNAi	19	21
nsyb>NF1RNAi	26	17
nsyb>NF1RNAi	32	14
nsyb>NF1RNAi	32	31
nsyb>NF1RNAi	20	16
nsyb>NF1RNAi	21	6
nsyb>NF1RNAi	26	16
nsyb>NF1RNAi	15	23
nsyb>NF1RNAi	21	17
nsyb>NF1RNAi	29	31
nsyb>NF1RNAi	10	21
nsyb>NF1RNAi	25	26
nsyb>NF1RNAi	23	21
nsyb>NF1RNAi	18	11
nsyb>NF1RNAi	15	19
nsyb>NF1RNAi	23	18
nsyb>NF1RNAi	24	24
nsyb>NF1RNAi	25	16
nsyb>NF1RNAi	27	12
nsyb>NF1RNAi	33	23
nsyb>NF1RNAi	23	19
nsyb>NF1RNAi	9	20
nsyb>NF1RNAi	25	15
nsyb>NF1RNAi	26	26
nsyb>NF1RNAi	17	18
nsyb>NF1RNAi	18	26
nsyb>NF1RNAi	17	24
nsyb>NF1RNAi	27	22
nsyb>NF1RNAi	21	23
nsyb>NF1RNAi	15	10
nsyb>NF1RNAi	21	19

## Sheet: Fig 1F
Genotype	Day	Night
nsyb>+	25.6667	52
nsyb>+	16.1538	43.5714
nsyb>+	26.3158	83.75
nsyb>+	27.2222	92.1429
nsyb>+	16.5217	67.2222
nsyb>+	17.1429	103.333
nsyb>+	19.375	48.75
nsyb>+	21.8421	105
nsyb>+	28.9286	29.4118
nsyb>+	12.2222	45.8333
nsyb>+	20.3846	40
nsyb>+	12.5	36.25
nsyb>+	22.1053	92.8571
nsyb>+	18.5714	25.7895
nsyb>+	14.7727	26.875
nsyb>+	14.8333	48
nsyb>+	16.9231	56.875
nsyb>+	27.6667	87.5
nsyb>+	19.2	74.2857
nsyb>+	25.8823	28.0556
nsyb>+	12.9167	132
nsyb>+	30.625	29.1177
nsyb>+	11.0345	77.8571
nsyb>+	16.8182	65.8333
nsyb>+	21.0526	44.1667
nsyb>+	18	33.125
nsyb>+	17.25	56.6667
nsyb>+	21.1905	42.5
nsyb>+	7.08333	36.5625
nsyb>+	14.7917	44.4444
nsyb>+	11.3636	19.3478
nsyb>+	15.2381	33.4375
nsyb>+	11.129	54.5455
nsyb>+	9.42308	34.1176
nsyb>+	12.9545	58.3333
nsyb>+	16.5217	51.3636
nsyb>+	12.2222	38.5
nsyb>+	15.5	20.7895
nsyb>+	20	24.7368
nsyb>+	16.0417	25.8333
nsyb>+	11.25	10
nsyb>+	16.5385	30
nsyb>+	15.8	32.1875
nsyb>+	15.5769	28.9474
nsyb>+	15.2174	27.3529
nsyb>+	23.8235	58.3333
nsyb>+	13.5	18.125
nsyb>+	17.1429	45.5556
nsyb>+	19.5652	35.3333
nsyb>+	14.7727	25
nsyb>+	17.9546	34.0625
nsyb>+	13.913	50.9091
nsyb>+	9.09091	31
NF1RNAi>+	19.5	35
NF1RNAi>+	10.4839	46.6667
NF1RNAi>+	31.5625	16.1364
NF1RNAi>+	21.087	44.5833
NF1RNAi>+	18.0357	119
NF1RNAi>+	9.54546	19.4737
NF1RNAi>+	30.8823	90
NF1RNAi>+	19.2105	33.125
NF1RNAi>+	17	46.8182
NF1RNAi>+	18.9474	70
NF1RNAi>+	13.125	36.4286
NF1RNAi>+	15.8696	60
NF1RNAi>+	25.8823	35.7143
NF1RNAi>+	23.6111	38.0769
NF1RNAi>+	29.6667	40.7692
NF1RNAi>+	12.619	23.5714
NF1RNAi>+	15.8	43.0769
NF1RNAi>+	21.1364	23.2609
NF1RNAi>+	7.30769	17.6923
NF1RNAi>+	17.1739	42.5
NF1RNAi>+	19.1177	22.1739
NF1RNAi>+	13.25	37.5
NF1RNAi>+	9.66667	51.6667
NF1RNAi>+	20.5263	36.25
NF1RNAi>+	18.6957	75.8333
NF1RNAi>+	9.03846	33.2353
NF1RNAi>+	22.6191	102.5
NF1RNAi>+	12	25.9524
NF1RNAi>+	16.25	45.8333
NF1RNAi>+	15.7407	59
NF1RNAi>+	19.0476	28
NF1RNAi>+	46.5	47
NF1RNAi>+	15.5769	28.3333
NF1RNAi>+	25.5556	45
NF1RNAi>+	30.8823	33.6667
NF1RNAi>+	12.7083	48.8462
NF1RNAi>+	16.6667	74.375
NF1RNAi>+	29.7222	41.4286
NF1RNAi>+	14.0385	46.1111
NF1RNAi>+	27.5	20.5556
NF1RNAi>+	28.75	12.5
NF1RNAi>+	22.6316	63.3333
NF1RNAi>+	20	63
NF1RNAi>+	12.4	46.5
NF1RNAi>+	13.5484	49.5455
NF1RNAi>+	8.91304	49.5
NF1RNAi>+	19.2857	77.1429
NF1RNAi>+	15	46.5
NF1RNAi>+	9.04762	57.5
NF1RNAi>+	21.1111	14.7826
NF1RNAi>+	10.6818	26.9048
NF1RNAi>+	8.84615	8.42105
NF1RNAi>+	14	31.6667
NF1RNAi>+	43.5	36.0714
NF1RNAi>+	9.51613	40
nsyb>NF1RNAi	11.25	50.8333
nsyb>NF1RNAi	7.33333	28.9286
nsyb>NF1RNAi	12.5	80.625
nsyb>NF1RNAi	9.28571	15
nsyb>NF1RNAi	10.3125	9.25
nsyb>NF1RNAi	10.2941	15
nsyb>NF1RNAi	8.68421	45.4545
nsyb>NF1RNAi	15.5263	46.6667
nsyb>NF1RNAi	11.0294	62.2222
nsyb>NF1RNAi	14.0625	58.1818
nsyb>NF1RNAi	10	40
nsyb>NF1RNAi	16.75	32.2222
nsyb>NF1RNAi	8.86364	32.5
nsyb>NF1RNAi	7.33333	15
nsyb>NF1RNAi	16.6667	43.4615
nsyb>NF1RNAi	11.5625	13.2609
nsyb>NF1RNAi	20.9375	9.54546
nsyb>NF1RNAi	7.6	15
nsyb>NF1RNAi	16.6667	10
nsyb>NF1RNAi	7.36842	18.0952
nsyb>NF1RNAi	8.07692	36.4706
nsyb>NF1RNAi	9.84375	41.0714
nsyb>NF1RNAi	9.84375	10.9677
nsyb>NF1RNAi	8.25	26.25
nsyb>NF1RNAi	10.4762	108.333
nsyb>NF1RNAi	12.1154	24.6875
nsyb>NF1RNAi	11.3333	16.3043
nsyb>NF1RNAi	8.80952	12.6471
nsyb>NF1RNAi	7.24138	12.7419
nsyb>NF1RNAi	6.5	12.1429
nsyb>NF1RNAi	9.8	12.5
nsyb>NF1RNAi	10.8696	11.9048
nsyb>NF1RNAi	16.6667	44.5455
nsyb>NF1RNAi	10.3333	18.9474
nsyb>NF1RNAi	8.69565	26.3889
nsyb>NF1RNAi	9.16667	11.0417
nsyb>NF1RNAi	9	37.5
nsyb>NF1RNAi	14.2593	50.8333
nsyb>NF1RNAi	8.63636	12.3913
nsyb>NF1RNAi	9.13044	29.4737
nsyb>NF1RNAi	5.55556	27
nsyb>NF1RNAi	13.2	38
nsyb>NF1RNAi	8.46154	10
nsyb>NF1RNAi	7.05882	30.2778
nsyb>NF1RNAi	7.77778	15.7692
nsyb>NF1RNAi	7.05882	8.125
nsyb>NF1RNAi	7.96296	7.04545
nsyb>NF1RNAi	6.90476	10
nsyb>NF1RNAi	7.33333	62
nsyb>NF1RNAi	8.33333	20

## Sheet: Fig 1H
Genotype	Day	Night
+	0.659091	0.560317
+	0.608333	0.639286
+	0.7	0.666667
+	0.666667	0.614286
+	0.633333	0.683333
+	0.666667	0.726667
+	0.58	0.61
+	0.75	0.883333
+	0.728571	0.635714
+	0.707143	0.833333
+	0.786667	0.7375
+	0.681111	0.5375
+	0.722222	0.7125
+	0.723333	0.704167
+	0.48	0.464444
+	0.565556	0.625
+	0.474444	0.5125
+	0.514545	0.44
+	0.55873	0.5
+	0.631944	0.505682
+	0.48	0.507143
+	0.62381	0.5
+	0.645455	0.770833
+	0.54	0.486667
+	0.669318	0.491667
+	0.725	0.645833
+	0.711111	0.657143
+	0.758333	0.575
+	0.629167	0.690476
+	0.7	0.65
+	0.74	0.631111
+	0.814286	0.597143
+	0.63	0.645238
+	0.592857	0.6125
+	0.728788	0.582222
NF1P1>+	0.4875	0.593651
NF1P1>+	0.53	0.571429
NF1P1>+	0.584127	0.556667
NF1P1>+	0.66	0.725
NF1P1>+	0.593182	0.62
NF1P1>+	0.732468	0.653571
NF1P1>+	0.720833	0.767857
NF1P1>+	0.65	0.5625
NF1P1>+	0.724545	0.616667
NF1P1>+	0.744444	0.62
NF1P1>+	0.627273	0.6
NF1P1>+	0.66	0.5575
NF1P1>+	0.752778	0.713333
NF1P1>+	0.483333	0.47619
NF1P1>+	0.65	0.7
NF1P1>+	0.453333	0.425
NF1P1>+	0.4	0.562857
NF1P1>+	0.508889	0.616667
NF1P1>+	0.4375	0.6125
NF1P1>+	0.711429	0.52
NF1P1>+	0.622222	0.633333
NF1P1>+	0.67	0.686667
NF1P1>+	0.623611	0.605714
NF1P1>+	0.69	0.648611
NF1P1>+	0.724444	0.75
NF1P1>+	0.585714	0.744643
NF1P1>+	0.72	0.666667
NF1P1>+	0.768571	0.6
NF1P1>+	0.791667	0.8
NF1P1>+	0.7	0.708081
NF1P1>+	0.744643	0.6075
NF1P1>+	0.741667	0.736667
NF1P1	0.488889	0.544444
NF1P1	0.491429	0.54
NF1P1	0.4375	0.525
NF1P1	0.483333	0.518056
NF1P1	0.49	0.5
NF1P1	0.514286	0.609091
NF1P1	0.44	0.528571
NF1P1	0.431313	0.43
NF1P1	0.433333	0.409524
NF1P1	0.5	0.531944
NF1P1	0.458333	0.625714
NF1P1	0.466667	0.470833
NF1P1	0.408571	0.479167
NF1P1	0.5125	0.404167
NF1P1	0.4325	0.373214
NF1P1	0.4	0.416667
NF1P1	0.377778	0.446667
NF1P1	0.523864	0.45
NF1P1	0.453333	0.5
NF1P1	0.485714	0.513333
NF1P1	0.532143	0.49
NF1P1	0.425	0.557778
NF1P1	0.493333	0.455556
NF1P1	0.475	0.5575
NF1P1	0.5125	0.533333
NF1P1	0.5325	0.466667
NF1P1	0.55	0.55
NF1P1	0.6	0.466667
NF1P1	0.675
NF1P1	0.4375	0.466667

## Sheet: Fig 1I
Genotype	Day	Night
nsyb>+	0.775	0.82
nsyb>+	0.72	0.781818
nsyb>+	0.566667	0.68
nsyb>+	0.425	0.56
nsyb>+	0.466667	0.4
nsyb>+	0.654545	0.8
nsyb>+	0.6	0.8
nsyb>+	0.742857	0.833333
nsyb>+	0.577778	0.822222
nsyb>+	0.85	0.8
nsyb>+	0.52	0.742857
nsyb>+	0.485714	0.6
nsyb>+	0.62	0.857143
nsyb>+	0.733333	0.866667
nsyb>+	0.657143	0.725
nsyb>+	0.45	0.533333
nsyb>+	0.6	0.711111
nsyb>+	0.466667	0.84
nsyb>+	0.5	0.825
nsyb>+	0.771429	0.866667
nsyb>+	0.366667	0.5
nsyb>+	0.6	0.825
nsyb>+	0.542857	0.6
nsyb>+		0.2
nsyb>+	0.5	0.8
nsyb>+		0.4
nsyb>+		0.2
nsyb>+		0.56
nsyb>+	0.879762	0.813095
nsyb>+	0.663333	0.869048
nsyb>+	0.787037	0.844444
nsyb>+	0.833333	0.866667
nsyb>+	0.609524
nsyb>+		0.827778
nsyb>+		0.866667
nsyb>+		0.466667
nsyb>+		0.633333
nsyb>+		0.366667
nsyb>+		0.322222
nsyb>+		0.494444
nsyb>+		0.45
NF1KK>+		0.933333
NF1KK>+		0.771429
NF1KK>+		0.8
NF1KK>+	0.879762	0.866667
NF1KK>+	0.663333	0.8
NF1KK>+	0.787037	0.866667
NF1KK>+	0.833333	0.8
NF1KK>+	0.609524
NF1KK>+	0.733333	0.8
NF1KK>+	0.833333	0.933333
NF1KK>+	0.6	0.2
NF1KK>+	0.711111	0.666667
NF1KK>+	0.7	0.866667
NF1KK>+	0.725	0.622222
NF1KK>+	0.714286	0.542857
NF1KK>+	0.733333	0.7
NF1KK>+	0.8	0.666667
NF1KK>+	0.72	0.685714
NF1KK>+	0.766667	0.866667
NF1KK>+	0.6	0.933333
NF1KK>+	0.65	0.9
NF1KK>+	0.7	0.9
NF1KK>+	0.933333	0.6
NF1KK>+		0.2
NF1KK>+	0.2	0.6
NF1KK>+	0.5	0.4
NF1KK>+	0.488333
NF1KK>+	0.9
NF1KK>+	0.45	0.6
NF1KK>+	0.333333
nsyb>NF1KK	0.45	0.533333
nsyb>NF1KK	0.363636	0.7
nsyb>NF1KK	0.381818	0.766667
nsyb>NF1KK	0.490909	0.742857
nsyb>NF1KK	0.6	0.885714
nsyb>NF1KK	0.488889	0.48
nsyb>NF1KK	0.42	0.5
nsyb>NF1KK	0.555556	0.92
nsyb>NF1KK	0.62	0.9
nsyb>NF1KK	0.444444	0.4
nsyb>NF1KK	0.8	0.666667
nsyb>NF1KK		0.4
nsyb>NF1KK	0.366667	0.75
nsyb>NF1KK	0.48	0.5
nsyb>NF1KK	0.4	0.6
nsyb>NF1KK	0.2
nsyb>NF1KK		0.333333
nsyb>NF1KK		0.2
nsyb>NF1KK	1	0.2
nsyb>NF1KK	0.4	0.6
nsyb>NF1KK		0.2
nsyb>NF1KK	0.720741	0.6
nsyb>NF1KK	0.777778
nsyb>NF1KK	0.662778	0.66
nsyb>NF1KK	0.6	0.511111
nsyb>NF1KK	0.493333	0.576667
nsyb>NF1KK	0.466667	0.533333
nsyb>NF1KK	0.493333	0.533333
nsyb>NF1KK	0.488889	0.488889
nsyb>NF1KK		0.233333

## Sheet: Fig 1K
	+			NF1P1>+			NF1P1
Time	Mean	SEM	N	Mean	SEM	N	Mean	SEM	N
5	91.03	2.17	173	88.53	2.5	162	96.38	1.3	205
10	86.19	2.86	146	82.19	3.34	131	97.27	1.29	159
15	84.69	3.25	123	83.51	3.83	94	94.75	2.33	92
20	82.69	4.28	78	83.73	4.05	83	96.41	2.31	65
25	92.51	3.17	69	79.22	4.68	75	97.78	2.2	45
30	83.05	4.88	59	80.17	5.24	58	84.15	5.7	41
35	82.14	5.91	42	75.53	6.27	47	93.75	6.05	16
40	80	6.32	40	86.57	4.64	54	90.91	8.67	11

## Sheet: Fig 1L
	+			NF1P1>+			NF1P1
Time	Mean	SEM	N	Mean	SEM	N	Mean	SEM	N
5	87.72	2.59	161	81.64	3.16	150	94.8	1.55	206
10	78.22	3.66	127	72.22	3.94	129	93.54	2.03	147
15	74.03	4.18	110	69.4	4.68	97	90.02	3.14	91
20	63.74	4.96	94	66.86	5.08	86	95.09	2.89	56
25	65.19	5.11	87	64.33	5.08	89	88.64	4.78	44
30	65.06	5.4	78	69.37	5.36	74	92.59	5.04	27
35	66.96	6.23	57	67.3	6.44	53	86.84	7.75	19
40	74.53	5.98	53	62.8	6.46	56	93.33	6.44	15

[truncated: 81 more sheets: Fig 1M, Fig 1N, Fig 2B, Fig 2C, Fig 2D, Fig 2E, Fig 3B, Fig 3C, Fig 3D, Fig 3E, Fig 3F, Fig 3G, Fig 3H, Fig 3I, Fig 3J, Fig 4A, Fig 4C, Fig 4E, Fig 4G, Fig 5A …]
